# Supplementary material for: Comparison of Extracellular Vesicles from Induced Pluripotent Stem Cell-Derived Brain Cells
Source: Int J Mol Sci. 2024 Mar 22;25(7):3575. doi: 10.3390/ijms25073575 (PMC11011287; doi:10.3390/ijms25073575)
Supplement: Supplementary file 1 [file ijms-25-03575-s001.zip]

Archive with 1 entries (1 files):
- ijms-2893776-supplementary.pdf
